# Supplementary material for: A Selective Oxidation Strategy towards the Yolk–Shell Structured ZnS@C Material for Ultra-Stable Li-Ion Storage
Source: Materials (Basel). 2023 Mar 4;16(5):2097. doi: 10.3390/ma16052097 (PMC10004707; doi:10.3390/ma16052097)
Supplement: Supplementary file 1 [file materials-16-02097-s001.zip]

Archive with 1 entries (1 files):
- materials-2202619-supplementary.pdf
